# Supplementary material for: Overexpression of REST Represses the Epithelial–Mesenchymal Transition Process and Decreases the Aggressiveness of Prostate Cancer Cells
Source: Int J Mol Sci. 2024 Mar 15;25(6):3332. doi: 10.3390/ijms25063332 (PMC10970577; doi:10.3390/ijms25063332)
Supplement: Supplementary file 1 [file ijms-25-03332-s001.zip]

Archive with 1 entries (1 files):
- ijms-2879067-supplementary.pdf
